# Supplementary material for: Current and Future Distribution of the Tropical Tree Cedrela odorata L. in Mexico under Climate Change Scenarios Using MaxLike
Source: PLoS One. 2016 Oct 12;11(10):e0164178. doi: 10.1371/journal.pone.0164178 (PMC5061354; doi:10.1371/journal.pone.0164178)
Supplement: S1 File — (CSV) [file pone.0164178.s001.csv]

Longitud	Latitud
-98.162508	23.237496
-98.304175	21.904163
-99.220841	21.637497
-98.862508	21.612497
-98.362508	21.587497
-98.862508	21.437497
-98.229175	21.34583
-97.879175	21.27083
-97.962508	21.254164
-99.187508	21.204164
-98.404175	21.204164
-98.895841	21.187497
-99.095841	21.17083
-99.104174	21.162497
-98.195841	21.14583
-88.895845	21.04583
-98.645841	21.02083
-98.195841	20.987497
-98.195841	20.937497
-98.195841	20.929164
-86.904179	20.845831
-88.037512	20.787497
-88.029179	20.787497
-98.145841	20.770831
-87.629179	20.645831
-97.745841	20.604164
-88.162512	20.595831
-88.829178	20.545831
-90.245844	20.512497
-88.904178	20.495831
-97.345842	20.437497
-97.287508	20.404164
-89.770845	20.362497
-89.645845	20.320831
-97.795841	20.229164
-89.462511	20.104164
-88.845845	20.087498
-89.045845	20.070831
-96.654175	20.029164
-97.370842	19.995831
-97.212508	19.979164
-96.879175	19.970831
-97.212508	19.962498
-96.879175	19.962498
-90.379178	19.945831
-103.745839	19.937498
-96.837508	19.937498
-96.729175	19.937498
-90.387511	19.929164
-96.720842	19.920831
-96.770842	19.887498
-96.779175	19.862498
-96.645842	19.804164
-87.937512	19.720831
-97.129175	19.704164
-87.945845	19.670831
-96.904175	19.654164
-87.912512	19.645831
-96.395842	19.620831
-96.395842	19.604164
-96.379175	19.595831
-96.379175	19.587498
-88.045845	19.579164
-96.862508	19.570831
-96.387509	19.504164
-96.795842	19.437498
-104.979172	19.387498
-96.379175	19.370831
-96.362509	19.337498
-96.312509	19.320831
-96.695842	19.304165
-96.387509	19.270831
-96.270842	19.262498
-104.712505	19.237498
-96.320842	19.229165
-96.679175	19.204165
-96.304175	19.204165
-96.279175	19.170831
-96.295842	19.162498
-102.34584	19.062498
-103.162506	18.779165
-89.345845	18.770831
-96.729175	18.645831
-95.070843	18.620831
-90.795844	18.612498
-89.412511	18.595831
-95.087509	18.587498
-95.070843	18.587498
-96.762508	18.512498
-95.187509	18.462498
-95.312509	18.454165
-95.070843	18.454165
-95.212509	18.445832
-89.104178	18.445832
-95.179176	18.437498
-95.112509	18.420832
-89.487511	18.412498
-95.170842	18.404165
-97.170842	18.304165
-94.887509	18.270832
-92.979177	18.162498
-88.729178	18.095832
-96.129175	18.087498
-96.137509	18.054165
-97.062508	18.045832
-93.345843	17.970832
-93.11251	17.912498
-94.520843	17.887498
-95.812509	17.829165
-94.762509	17.754165
-99.695841	17.537499
-93.029177	17.429165
-94.612509	17.254165
-91.295844	16.937499
-97.954175	16.904165
-90.962511	16.895832
-92.71251	16.412499
-92.270844	16.170832
-93.429176	16.112499
-92.28751	15.745833
-92.679177	15.337499
