# Supplementary material for: Current and Future Distribution of the Tropical Tree Cedrela odorata L. in Mexico under Climate Change Scenarios Using MaxLike
Source: PLoS One. 2016 Oct 12;11(10):e0164178. doi: 10.1371/journal.pone.0164178 (PMC5061354; doi:10.1371/journal.pone.0164178)
Supplement: S2 File — (R) [file pone.0164178.s002.R]

# Script:  Computation of potencial distributions models with MaxLike
# Authors: MSc. Israel Estrada Contreras
#          Dr. Miguel E. Equihua Zamora
# Date:    July 2016

#  -----------------------------------------------------------------------

# Call to main function to fit niche models
procesa_modelo(NUM_MODELS, DIR.TRABAJO, PIXELS_AREA, GRID_ACT, 
               GRID_CA230, GRID_CA260, GRID_CB130, GRID_CB160, 
               GRID_GA230, GRID_GA260, GRID_HB230, GRID_HB260, 
               ARCHIVO_SP, SPECIE_NAME)

# Setting to define the total number of models
NUM_MODELS<- 

# Working directory
DIR.TRABAJO <- # {please specify the path, in your machine, 
               # to the location of scripts that will be used}

# Setting of the number of pixels to be included (not the result of 
#  multiplying columns by rows from any bioclimatic layer used)  
PIXELS_AREA <- # {From any bioclimatic layer used, convert raster to points.
                # The number of points obtained is placed here}  

# Directory where the layers for "current time conditions" are located
GRID_ACT <- # {please specify your own path to the location 
            # of the layers for "current time" that will be used}

# Climate change scenarios

# Assign the path of each of the folders where future scenarios, 
# that will be used, are located. Each scenario is assigned to a 
# different object.

# In our case, the key assigned to identify the variables of each 
# scenario is composed as follows:
  
# Raster + laboratory + scenario + year

# where:

# Raster = GRID 
# CGCM3 laboratory = C 
# GFDLCM21 laboratory = G
# HADCM3 laboratory = H
# Climate change scenarios = B1, B2 and A2
# Year 2030 = 30
# Year 2060= 60

GRID_CA230 <- # {please specify your own path to the location of the layers
              # for "future time conditions" that will be used}

GRID_CA260 <- # {please specify your own path}

GRID_CB130 <- # {please specify your own path}

GRID_CB160 <- # {please specify your own path}

GRID_GA230 <- # {please specify your own path}

GRID_GA260 <- # {please specify your own path}

GRID_HB230 <- # {please specify your own path}

GRID_HB260 <- # {please specify your own path}

GRID_HA230 <- # {please specify your own path}

GRID_HA260 <- # {please specify your own path}

# File name of species occurrence data
ARCHIVO_SP <- # {Put the name of your data file in "csv" format}   

# Species name to use as a prefix of output files 
SPECIE_NAME<- # {Put the species name}

# Definition of the main fuction fitting the model and saving results
procesa_modelo <- function (NUM_MODELS, DIR.TRABAJO, PIXELS_AREA, 
                            GRID_ACT, GRID_CA230, GRID_CA260, 
                            GRID_CB130, GRID_CB160, GRID_GA230, 
                            GRID_GA260, GRID_HB230, GRID_HB260, 
                            ARCHIVO_SP, SPECIE_NAME)
{ # Loading requeried libraries 
  require(maxlike);
  require(raster);
  require(rgdal);
  require(sp);
  require(tcltk2); # Progress bar
  
  # Set the working directory
  setwd(DIR.TRABAJO);
  
  # Read ".grd" files and group them ("current time" variables)
  FILES<-list.files(path=GRID_ACT, pattern='grd', full.names=TRUE);
  
  # Create a raster "stack" with "current time" variables
  CURRENT_VAR<- stack(FILES);
 
  # Assign names to each layer
  # Verifying the position of each variable and assign names in that order
  names(CURRENT_VAR) <- c("DD5", "MMIN", "MINDD0", "MTWM")
  
  ## Assign projection to raster stack
  projection(CURRENT_VAR) <- "+proj=longlat +datum=WGS84"
  
  # Create a data frame with "future time" scenarios
  # Read CGCM3 variables for scenario A2, year 2030
  FILES_CA230<-list.files(path=GRID_CA230, pattern='grd', 
                          full.names=TRUE);
    
  # Create raster "stack". Variables for CGCM3 A2 scenario, year 2030 
  PAQ_CA230<- stack(FILES_CA230);
  
  # Extract the requiered variables from the raster stack. 
  CA230_DD5<- raster(PAQ_CA230, layer=1);
  CA230_MMIN<- raster(PAQ_CA230, layer=2);
  CA230_MTWM<- raster(PAQ_CA230, layer=3);
  CA230_MINDD0<- raster(PAQ_CA230, layer=4);
  
  # Create data frames from the extracted raster variables
  CA230_DD5_df<- as.data.frame(CA230_DD5);
  CA230_MMIN_df<- as.data.frame(CA230_MMIN);
  CA230_MTWM_df<- as.data.frame(CA230_MTWM); 
  CA230_MINDD0_df<- as.data.frame(CA230_MINDD0);
   
  # Combine all the variables in a single data frame
  DT<- cbind(CA230_DD5_df, CA230_MMIN_df);
  DT<- cbind(DT,CA230_MTWM_df);
  DT<- cbind(DT,CA230_MINDD0_df);
   
  # Scenario CGCM3 A2 projection to year 2060
  # Read CGCM3 variables for scenario A2, year 2060
  FILES_CA260<-list.files(path=GRID_CA260, pattern='grd', 
                          full.names=TRUE);
  
  # Create a raster "stack". Variables for CGCM3 A2 scenario, year 2060  
  PAQ_CA260<- stack(FILES_CA260);
  
  # Extract the requiered variables from the raster stack
  CA260_DD5<- raster(PAQ_CA260, layer=1);
  CA260_MMIN<- raster(PAQ_CA260, layer=2);
  CA260_MTWM<- raster(PAQ_CA260, layer=3);
  CA260_MINDD0<- raster(PAQ_CA260, layer=4);
 
  # Create data frames from the extracted raster variables 
  CA260_DD5_df<- as.data.frame(CA260_DD5);
  CA260_MMIN_df<- as.data.frame(CA260_MMIN);
  CA260_MTWM_df<- as.data.frame(CA260_MTWM);
  CA260_MINDD0_df<- as.data.frame(CA260_MINDD0);
    
  # Combine all the variables in a single data frame
  DT<- cbind(DT,CA260_DD5_df);
  DT<- cbind(DT,CA260_MMIN_df);
  DT<- cbind(DT,CA260_MTWM_df);
  DT<- cbind(DT,CA260_MINDD0_df);
    
  # Scenario CGCM3 B1 projection to year 2030
  # Read CGCM3 variables for scenario B1, year 2030.
  FILES_CB130<-list.files(path=GRID_CB130, pattern='grd', 
                          full.names=TRUE);
  
  # Create a raster "stack". Variables for CGCM3 B1 scenario, year 2030  
  PAQ_CB130<- stack(FILES_CB130);
  
  ## Extract the requiered variables from the raster stack
  CB130_DD5<- raster(PAQ_CB130, layer=1);
  CB130_MMIN<- raster(PAQ_CB130, layer=2);
  CB130_MTWM<- raster(PAQ_CB130, layer=3);
  CB130_MINDD0<- raster(PAQ_CB130, layer=4);
  
  # Create data frames from the extracted raster variables 
  CB130_DD5_df<- as.data.frame(CB130_DD5);
  CB130_MMIN_df<- as.data.frame(CB130_MMIN);
  CB130_MTWM_df<- as.data.frame(CB130_MTWM);
  CB130_MINDD0_df<- as.data.frame(CB130_MINDD0);
  
  # Combine all the variables in a single data frame
  DT<- cbind(DT,CB130_DD5_df);
  DT<- cbind(DT,CB130_MMIN_df);
  DT<- cbind(DT,CB130_MTWM_df);
  DT<- cbind(DT,CB130_MINDD0_df);
    
  # Scenario CGCM3 B1 projection to year 2060
  # Read CGCM3 variables for scenario B1, year 2060
  FILES_CB160<-list.files(path=GRID_CB160, pattern='grd',
                          full.names=TRUE);
  
  # Create raster "stack". Variables for CGCM3 B1 scenario, year 2060 
  PAQ_CB160<- stack(FILES_CB160);
  
  # Extract the requiered variables from the raster stack
  CB160_DD5<- raster(PAQ_CB160, layer=1);
  CB160_MMIN<- raster(PAQ_CB160, layer=2);
  CB160_MTWM<- raster(PAQ_CB160, layer=3);
  CB160_MINDD0<- raster(PAQ_CB160, layer=4);
    
  # Create data frames from the extracted raster variables
  CB160_DD5_df<- as.data.frame(CB160_DD5);
  CB160_MMIN_df<- as.data.frame(CB160_MMIN);
  CB160_MTWM_df<- as.data.frame(CB160_MTWM);
  CB160_MINDD0_df<- as.data.frame(CB160_MINDD0);
  
  # Combine all the variables in a single data frame
  DT<- cbind(DT,CB160_DD5_df);
  DT<- cbind(DT,CB160_MMIN_df);
  DT<- cbind(DT,CB160_MTWM_df);
  DT<- cbind(DT,CB160_MINDD0_df);
   
  # Scenario GFDLCM21 A2 projection to year 2030
  # Read GFDLCM21 variables for scenario A2, year 2030
  
  FILES_GA230<-list.files(path=GRID_GA230, pattern='grd', 
                          full.names=TRUE);
  
  # Create raster "stack". Variables for GFDLCM21 A2 scenario, year 2030
  PAQ_GA230<- stack(FILES_GA230);
  
  # Extract the requiered variables from the raster stack. 
  GA230_DD5<- raster(PAQ_GA230, layer=1);
  GA230_MMIN<- raster(PAQ_GA230, layer=2);
  GA230_MTWM<- raster(PAQ_GA230, layer=3);
  GA230_MINDD0<- raster(PAQ_GA230, layer=4);
  
  # Create data frames from the extracted raster variables
  GA230_DD5_df<- as.data.frame(GA230_DD5);
  GA230_MMIN_df<- as.data.frame(GA230_MMIN);
  GA230_MTWM_df<- as.data.frame(GA230_MTWM);
  GA230_MINDD0_df<- as.data.frame(GA230_MINDD0);
   
  # Combine all the variables in a single data frame
  DT<- cbind(DT, GA230_DD5_df);
  DT<- cbind(DT,GA230_MMIN_df);
  DT<- cbind(DT,GA230_MTWM_df);
  DT<- cbind(DT,GA230_MINDD0_df);
   
  # Scenario GFDLCM21 A2 projection to year 2060
  # Read GFDLCM21 variables for scenario A2, year 2060
  FILES_GA260<-list.files(path=GRID_GA260, pattern='grd', 
                          full.names=TRUE);
  
  # Create raster "stack". Variables for GFDLCM21 A2 scenario, year 2060 
  PAQ_GA260<- stack(FILES_GA260);
  
  # Extract the requiered variables from the raster stack. 
  GA260_DD5<- raster(PAQ_GA260, layer=1);
  GA260_MMIN<- raster(PAQ_GA260, layer=2);
  GA260_MTWM<- raster(PAQ_GA260, layer=3);
  GA260_MINDD0<- raster(PAQ_GA260, layer=4);
   
  # Create data frames from the extracted raster variables
  GA260_DD5_df<- as.data.frame(GA260_DD5);
  GA260_MMIN_df<- as.data.frame(GA260_MMIN);
  GA260_MTWM_df<- as.data.frame(GA260_MTWM);
  GA260_MINDD0_df<- as.data.frame(GA260_MINDD0);
  
  # Combine all the variables in a single data frame
  DT<- cbind(DT,GA260_DD5_df);
  DT<- cbind(DT,GA260_MMIN_df);
  DT<- cbind(DT,GA260_MTWM_df);
  DT<- cbind(DT,GA260_MINDD0_df);
   
  # Scenario HADCM3 B2 projection to year 2030   
  # Read HADCM3 variables for scenario B2, year 2030
  FILES_HB230<-list.files(path= GRID_HB230, pattern='grd', 
                          full.names=TRUE);
  
  # Create raster "stack". Variables for HADCM3 B2 scenario, year 2030 
  PAQ_HB230<- stack(FILES_HB230);
  
  # Extract the requiered variables from the raster stack. 
  HB230_DD5<- raster(PAQ_HB230, layer=1);
  HB230_MMIN<- raster(PAQ_HB230, layer=2);
  HB230_MTWM<- raster(PAQ_HB230, layer=3);
  HB230_MINDD0<- raster(PAQ_HB230, layer=4);
 
  # Create data frames from the extracted raster variables
  HB230_DD5_df<- as.data.frame(HB230_DD5); #1
  HB230_MMIN_df<- as.data.frame(HB230_MMIN); #2
  HB230_MTWM_df<- as.data.frame(HB230_MTWM); #3
  HB230_MINDD0_df<- as.data.frame(HB230_MINDD0); #4
   
  # Combine all the variables in a single data frame  
  DT<- cbind(DT,HB230_DD5_df);
  DT<- cbind(DT,HB230_MMIN_df);
  DT<- cbind(DT,HB230_MTWM_df);
  DT<- cbind(DT,HB230_MINDD0_df);
    
  # Scenario HADCM3 B2 projection to year 2060 
  # Read HADCM3 variables for scenario B2, year 2060
  FILES_HB260<-list.files(path=GRID_HB260, pattern='grd', 
                          full.names=TRUE);
  
  # Create raster "stack". Variables for HADCM3 B2 scenario, year 2060 
  PAQ_HB260<- stack(FILES_HB260);
  
  # Extract the requiered variables from the raster stack. 
  HB260_DD5<- raster(PAQ_HB260, layer=1);
  HB260_MMIN<- raster(PAQ_HB260, layer=2);
  HB260_MTWM<- raster(PAQ_HB260, layer=3);
  HB260_MINDD0<- raster(PAQ_HB260, layer=4);
 
  # Create data frames from the extracted raster variables
  HB260_DD5_df<- as.data.frame(HB260_DD5);
  HB260_MMIN_df<- as.data.frame(HB260_MMIN);
  HB260_MTWM_df<- as.data.frame(HB260_MTWM);
  HB260_MINDD0_df<- as.data.frame(HB260_MINDD0);
  
  # Combine all the variables in a single data frame
  DT<- cbind(DT,HB260_DD5_df);
  DT<- cbind(DT,HB260_MMIN_df);
  DT<- cbind(DT,HB260_MTWM_df);
  DT<- cbind(DT,HB260_MINDD0_df);
  
  # Scenario HADCM3 A2 projection to year 2030 
  # Read HADCM3 variables for scenario A2, year 2030
  FILES_HA230<-list.files(path= GRID_HA230, pattern='grd', 
                          full.names=TRUE);
  
  # Create raster "stack". Variables for HADCM3 A2 scenario, year 2030 
  PAQ_HA230<- stack(FILES_HA230);
  
  # Extract the requiered variables from the raster stack. 
  HA230_DD5<- raster(PAQ_HA230, layer=1);
  HA230_MMIN<- raster(PAQ_HA230, layer=2);
  HA230_MTWM<- raster(PAQ_HA230, layer=3);
  HA230_MINDD0<- raster(PAQ_HA230, layer=4);
  
  # Create data frames from the extracted raster variables 
  HA230_DD5_df<- as.data.frame(HA230_DD5);
  HA230_MMIN_df<- as.data.frame(HA230_MMIN);
  HA230_MTWM_df<- as.data.frame(HA230_MTWM);
  HA230_MINDD0_df<- as.data.frame(HA230_MINDD0);
  
  # Combine all the variables in a single data frame
  DT<- cbind(DT,HA230_DD5_df);
  DT<- cbind(DT,HA230_MMIN_df);
  DT<- cbind(DT,HA230_MTWM_df);
  DT<- cbind(DT,HA230_MINDD0_df);
  
  # Scenario HADCM3 A2 projection to year 2060 
  # Read HADCM3 variables for scenario A2, year 2060
  FILES_HA260<-list.files(path=GRID_HA260, pattern='grd', 
                          full.names=TRUE);
  
  # Create raster "stack". Variables for CGCM3 A2 scenario, year 2030 
  PAQ_HA260<- stack(FILES_HA260);
  
  # Extract the requiered variables from the raster stack. 
  HA260_DD5<- raster(PAQ_HA260, layer=1);
  HA260_MMIN<- raster(PAQ_HA260, layer=2);
  HA260_MTWM<- raster(PAQ_HA260, layer=3);
  HA260_MINDD0<- raster(PAQ_HA260, layer=4);
  
  # Create data frames from the extracted raster variables 
  HA260_DD5_df<- as.data.frame(HA260_DD5);
  HA260_MMIN_df<- as.data.frame(HA260_MMIN);
  HA260_MTWM_df<- as.data.frame(HA260_MTWM);
  HA260_MINDD0_df<- as.data.frame(HA260_MINDD0);
  
  # Combine all the variables in a single data frame
  DT<- cbind(DT,HA260_DD5_df);
  DT<- cbind(DT,HA260_MMIN_df);
  DT<- cbind(DT,HA260_MTWM_df);
  DT<- cbind(DT,HA260_MINDD0_df);
  
  # Read species occurrence data.
  SPECIE<-read.table(ARCHIVO_SP, sep=",",header=T, dec=".");
  
  # Calculates the number of records available for the species
  RECORDS <- 1:length(SPECIE[[1]]);
  
  # Separate records for training and validation (65:35%).
  REC_TRAIN <- floor(length(RECORDS) * 0.65) # Training
  REC_VALID <- length(RECORDS) - REC_TRAIN  # Validation 
  
  # Initialization of variables required to control computation.
  TEMP_VAL_VALIDATION<- numeric()
  CONVERG<- numeric()
  PRES_NA<- numeric()
  MIN_TRAIN<- numeric()
  RECORD_VALIDA<- numeric()
  OMISSION_MOD_VALUE<- numeric()
  AIC_VALUE<- numeric()
  PREVALENCE<- numeric()
  MEAN_VAL<- numeric()
  
  ## Fit and validation of models ## 
  
  # Progress bar
  pb <- winProgressBar(title="Advance of models", label="0% done", 
                       min=0, max=100, initial=0);
  
  # Main loop of the process
  for (h in 1:NUM_MODELS)
  { # Progress bar
    info <- sprintf("%d%% done", round((h/NUM_MODELS)*100))
    setWinProgressBar(pb, h/(NUM_MODELS)*100, label=info);  
    
    # Random selection of records for training
    MODEL_SEL<- sample(RECORDS, REC_TRAIN, replace=F);
    # data.frame to generate the model (Training records)
    OCC_MODEL<- SPECIE[c(MODEL_SEL), ];
    # Records for validation
    VALIDA_SEL<-setdiff(RECORDS,MODEL_SEL);
    # data.frame to extract values of probability
    PTOS_VALIDA<- SPECIE[c(VALIDA_SEL), ];
    
    # Maxlike formula
    MODELO <- maxlike(~DD5 + I(DD5^2) + MMIN + I(MMIN^2) + MINDD0 + 
                       I(MINDD0^2) + MTWM + I(MTWM^2), CURRENT_VAR, 
                       OCC_MODEL, method="BFGS", 
                       removeDuplicates=TRUE, savedata=TRUE);
   
    # Produce the expected values under the model
    CURRENT_MAP<- predict(MODELO)
    
    # Get convergence value of the model: "optim convergence code"
    TEMP_OPTIM <- MODELO[["optim"]]$convergence 
    
    # Test if there are NA�s in the model
    TEMP_NaN <- sum(!!is.na(MODELO$Est))
    
    # Expected probability value for each "training" record
    TEMP_FOR_MAP<- extract(CURRENT_MAP, OCC_MODEL, method="simple", 
                           buffer=NULL, small=FALSE, 
                           cellnumbers=FALSE, fun=NULL, na.rm=TRUE, 
                           layer, nl, df=TRUE, factors=FALSE);
    
    # Find the minimum expected probability value in the training set.
    MINVALUE_TRAI_POI<-min(TEMP_FOR_MAP); 
    
    # Expected probability value for each "validation" record
    TEMP_VAL_VALIDATION<- extract(CURRENT_MAP, PTOS_VALIDA, 
                                  method="simple", buffer=NULL, 
                                  small=FALSE, cellnumbers=FALSE, 
                                  fun=NULL, na.rm=TRUE, layer, nl, 
                                  df=TRUE, factors=FALSE);
    
    # Get the probability values from the validation records
    VALUE_TEMP_VALID<- TEMP_VAL_VALIDATION[1:REC_VALID, 2];
    
    # Count records in validation set that have a probability
    #  value >= than the minimum found in the training set.
    NUM_REC_GRAT_TRAIN<- sum(VALUE_TEMP_VALID >= MINVALUE_TRAI_POI);
    
    # If Omission value are greater than 10%, discard the model
    TEMP_VAL_OMI<- 100-((NUM_REC_GRAT_TRAIN*100)/REC_VALID);
    
    # Flag to indicate if model is a candidate to be kept
    SAVE_MODELOS <- sum(TEMP_VAL_OMI <= 10)
    
    # Test if current model complies with the conditions for keeping.
    # Fit did converge, had no missing values and omission is <=10%
    if ((TEMP_OPTIM==1) & (TEMP_NaN==0) & (SAVE_MODELOS==1))
    {
      # Get the summary of the model and creates a data frame with it.
      RESU<- as.data.frame(summary(MODELO));
      
      # Name of the file to store the coefficients of current model
      MY_FILE<-file.path(".", paste("Coeficientes ",SPECIE_NAME,  h, 
                         ".csv", sep=""));
      
      # Write the coefficients to a new file 
      write.table(RESU, file=MY_FILE, sep=",");
      
      # Name of map data produced by the current model
      MY_CURRENT_MAP<- paste("Current ", SPECIE_NAME, h);
      
      # Write map as a raster file in GeoTIFF format
      RTIF_CURR<- writeRaster(CURRENT_MAP, filename=MY_CURRENT_MAP, 
                              format="GTiff", overwrite=TRUE);
      
      ## Generate data projecting into future scenarios  ##
      # Get coefficients from the current fit of the model
      COEF<- as.data.frame(coef(MODELO));
      
      # Put the values of the coefficients into named variables
      INTER<- COEF[1,1];
      COEF_1aV <-COEF[2,1]; 
      COEF_1aVC <-COEF[3,1];
      COEF_2aV <-COEF[4,1];
      COEF_2aVC <-COEF[5,1]; 
      COEF_3aV <-COEF[6,1];    
      COEF_3aVC <-COEF[7,1];
      COEF_4aV <-COEF[8,1]; 
      COEF_4aVC <-COEF[9,1];
      
      # Calculate the data for scenarios CGCM3 A2, year 2030 
      Y_CA230= (INTER) + (COEF_1aV*CA230_DD5) + 
                         (COEF_1aVC*(CA230_DD5^2)) + 
                         (COEF_2aV*CA230_MMIN) + 
                         (COEF_2aVC*(CA230_MMIN^2)) + 
                         (COEF_3aV*CA230_MINDD0) + 
                         (COEF_3aVC*(CA230_MINDD0^2)) + 
                         (COEF_4aV*CA230_MTWM) + 
                         (COEF_4aVC*(CA230_MTWM^2));
      
      # Recovers the original scale by reversing the link function
      PRES_CA230=exp(Y_CA230)/(1+exp(Y_CA230));
     
      # Name to be used to save data for the map of future scenario.
      MAPA_CA230<- paste(SPECIE_NAME, " CGCA2_2030", h);
      
      # Writing the raster file of projected data in GeoTIFF format
      TIF_CA230<- writeRaster(PRES_CA230, filename=MAPA_CA230, 
                              format="GTiff", overwrite=TRUE);
      
      # Calculate the data for scenarios CGCM3 A2, year 2060 
      Y_CA260= (INTER) + (COEF_1aV*CA260_DD5) + 
                         (COEF_1aVC*(CA260_DD5^2)) + 
                         (COEF_2aV*CA260_MMIN) + 
                         (COEF_2aVC*(CA260_MMIN^2)) + 
                         (COEF_3aV*CA260_MINDD0) + 
                         (COEF_3aVC*(CA260_MINDD0^2)) + 
                         (COEF_4aV*CA260_MTWM) + 
                         (COEF_4aVC*(CA260_MTWM^2));
      
      # Recovers the original scale by reversing the link function
      PRES_CA260=exp(Y_CA260)/(1+exp(Y_CA260));
      
      # Name to be used to save data for the map of future scenario.
      MAPA_CA260<- paste(SPECIE_NAME, " CGCA2_2060", h);
      
      # Writing the raster file of projected data in GeoTIFF format
      TIF_CA260<- writeRaster(PRES_CA260, filename=MAPA_CA260, 
                              format="GTiff", overwrite=TRUE);
            
      # Calculate the data for scenarios CGCM3 B1, year 2030 
      Y_CB130= (INTER) + (COEF_1aV*CB130_DD5) + 
               (COEF_1aVC*(CB130_DD5^2)) +
               (COEF_2aV*CB130_MMIN) + 
               (COEF_2aVC*(CB130_MMIN^2)) + 
               (COEF_3aV*CB130_MINDD0) + 
               (COEF_3aVC*(CB130_MINDD0^2)) + 
               (COEF_4aV*CB130_MTWM) + 
               (COEF_4aVC*(CB130_MTWM^2));
      
      # Recovers the original scale by reversing the link function
      PRES_CB130=exp(Y_CB130)/(1+exp(Y_CB130));
      
      # Name to be used to save data for the map of future scenario
      MAPA_CB130<- paste(SPECIE_NAME, " CGCB1_2030", h);
      
      # Writing the raster file of projected data in GeoTIFF format
      TIF_CB130<- writeRaster(PRES_CB130, filename=MAPA_CB130, 
                              format="GTiff", overwrite=TRUE);
      
      # Calculate the data for scenarios CGCM3 B1, year 2060 
      Y_CB160= (INTER) + (COEF_1aV*CB160_DD5) + 
               (COEF_1aVC*(CB160_DD5^2)) + 
               (COEF_2aV*CB160_MMIN) + 
               (COEF_2aVC*(CB160_MMIN^2)) + 
               (COEF_3aV*CB160_MINDD0) + 
               (COEF_3aVC*(CB160_MINDD0^2)) + 
               (COEF_4aV*CB160_MTWM) + 
               (COEF_4aVC*(CB160_MTWM^2));
      
      # Recovers the original scale by reversing the link function
      PRES_CB160=exp(Y_CB160)/(1+exp(Y_CB160));
      
      # Name to be used to save data for the map of future scenario.
      MAPA_CB160<- paste(SPECIE_NAME, " CGCB1_2060", h);
      
      # Writing the raster file of projected data in GeoTIFF format
      TIF_CB160<- writeRaster(PRES_CB160, filename=MAPA_CB160, 
                              format="GTiff", overwrite=TRUE);
      
      # Calculate the data for scenarios GFDLCM21 A2, year 2030       
      Y_GA230= (INTER) + (COEF_1aV*GA230_DD5) + 
               (COEF_1aVC*(GA230_DD5^2)) + 
               (COEF_2aV*GA230_MMIN) + 
               (COEF_2aVC*(GA230_MMIN^2)) + 
               (COEF_3aV*GA230_MINDD0) + 
               (COEF_3aVC*(GA230_MINDD0^2)) +
               (COEF_4aV*GA230_MTWM) + 
               (COEF_4aVC*(GA230_MTWM^2));
      
      # Recovers the original scale by reversing the link function
      PRES_GA230=exp(Y_GA230)/(1+exp(Y_GA230));
      
      # Name to be used to save data for the map of future scenario
      MAPA_GA230<- paste(SPECIE_NAME, " GFDA2_2030", h);
      
      # Writing the raster file of projected data in GeoTIFF format
      TIF_GA230<- writeRaster(PRES_GA230, filename=MAPA_GA230, 
                              format="GTiff", overwrite=TRUE);
      
      # Calculate the data for scenarios GFDLCM21 A2, year 2060 
      Y_GA260= (INTER) + (COEF_1aV*GA260_DD5) + 
               (COEF_1aVC*(GA260_DD5^2)) + 
               (COEF_2aV*GA260_MMIN) + 
               (COEF_2aVC*(GA260_MMIN^2)) + 
               (COEF_3aV*GA260_MINDD0) + 
               (COEF_3aVC*(GA260_MINDD0^2)) +
               (COEF_4aV*GA260_MTWM) + 
               (COEF_4aVC*(GA260_MTWM^2));
      
      # Recovers the original scale by reversing the link function
      PRES_GA260=exp(Y_GA260)/(1+exp(Y_GA260));
      
      # Name to be used to save data for the map of future scenario
      MAPA_GA260<- paste(SPECIE_NAME, " GFDA2_2060", h);
      
      # Writing the raster file of projected data in GeoTIFF format
      TIF_GA260<- writeRaster(PRES_GA260, filename=MAPA_GA260, 
                              format="GTiff", overwrite=TRUE);
      
      # Calculate the data for scenarios HADCM3 A2, year 2030 
      Y_HA230= (INTER) + (COEF_1aV*HA230_DD5) + 
               (COEF_1aVC*(HA230_DD5^2)) + 
               (COEF_2aV*HA230_MMIN) + 
               (COEF_2aVC*(HA230_MMIN^2)) + 
               (COEF_3aV*HA230_MINDD0) + 
               (COEF_3aVC*(HA230_MINDD0^2)) +
               (COEF_4aV*HA230_MTWM) + 
               (COEF_4aVC*(HA230_MTWM^2));
      
      # Recovers the original scale by reversing the link function
      PRES_HA230=exp(Y_HA230)/(1+exp(Y_HA230));
      
      # Name to be used to save data for the map of future scenario
      MAPA_HA230<- paste(SPECIE_NAME, " HADA2_2030", h);
      
      # Writing the raster file of projected data in GeoTIFF format
      TIF_HA230<- writeRaster(PRES_HA230, filename=MAPA_HA230, 
                              format="GTiff", overwrite=TRUE);
      
      # Calculate the data for scenarios HADCM3 A2, year 2060       
      Y_HA260= (INTER) + (COEF_1aV*HA260_DD5) + 
               (COEF_1aVC*(HA260_DD5^2)) + 
               (COEF_2aV*HA260_MMIN) + 
               (COEF_2aVC*(HA260_MMIN^2)) + 
               (COEF_3aV*HA260_MINDD0) + 
               (COEF_3aVC*(HA260_MINDD0^2)) +
               (COEF_4aV*HA260_MTWM) + 
               (COEF_4aVC*(HA260_MTWM^2));
      
      # Recovers the original scale by reversing the link function
      PRES_HA260=exp(Y_HA260)/(1+exp(Y_HA260));
      
      # Name to be used to save data for the map of future scenario
      MAPA_HA260<- paste(SPECIE_NAME, " HADA2_2060", h);
      
      # Writing the raster file of projected data in GeoTIFF format
      TIF_HA260<- writeRaster(PRES_HA260, filename=MAPA_HA260, 
                              format="GTiff", overwrite=TRUE);
      
      # Calculate the data for scenarios HADCM3 B2, year 2030 
      Y_HB230= (INTER) + (COEF_1aV*HB230_DD5) + 
               (COEF_1aVC*(HB230_DD5^2)) + 
               (COEF_2aV*HB230_MMIN) + 
               (COEF_2aVC*(HB230_MMIN^2)) + 
               (COEF_3aV*HB230_MINDD0) + 
               (COEF_3aVC*(HB230_MINDD0^2)) +
               (COEF_4aV*HB230_MTWM) + 
               (COEF_4aVC*(HB230_MTWM^2));
      
      # Recovers the original scale by reversing the link function
      PRES_HB230=exp(Y_HB230)/(1+exp(Y_HB230));
      
      # Name to be used to save data for the map of future scenario
      MAPA_HB230<- paste(SPECIE_NAME, " HADB2_2030", h);
      
      # Writing the raster file of projected data in GeoTIFF format
      TIF_HB230<- writeRaster(PRES_HB230, filename=MAPA_HB230, 
                              format="GTiff", overwrite=TRUE);
      
      # Calculate the data for scenarios HADCM3 B2, year 2060       
      Y_HB260= (INTER) + (COEF_1aV*HB260_DD5) + 
               (COEF_1aVC*(HB260_DD5^2)) + 
               (COEF_2aV*HB260_MMIN) + 
               (COEF_2aVC*(HB260_MMIN^2)) + 
               (COEF_3aV*HB260_MINDD0) + 
               (COEF_3aVC*(HB260_MINDD0^2)) +
               (COEF_4aV*HB260_MTWM) + 
               (COEF_4aVC*(HB260_MTWM^2));
      
      # Recovers the original scale by reversing the link function
      PRES_HB260=exp(Y_HB260)/(1+exp(Y_HB260));
      
      # Name to be used to save data for the map of future scenario
      MAPA_HB260<- paste(SPECIE_NAME, " HADB2_2060", h);
      
      # Writing the raster file of projected data in GeoTIFF format
      TIF_HB260<- writeRaster(PRES_HB260, filename=MAPA_HB260, 
                              format="GTiff", overwrite=TRUE);
      
      # Progress report on the screen
      print(paste("Model number", h, "is a good model"))
      
    } else
    { 
      print(paste("Model number", h, "is a bad model"))
    }
    
    # Select Pixels with probability value >= the overall minimum 
    # found in the training dataset 
    NO_PIXEL<- rasterToPoints(CURRENT_MAP, 
                              fun=function(x) {x>=MINVALUE_TRAI_POI}, 
                              spatial=TRUE)
    
    # Count of pixels with probability values greater than the 
    #  overall minimum found in the training dataset.
    HOW_MAN <- as.integer(dim(NO_PIXEL@coords)[1])
    
    # Compute the prevalence value as the occupied area percentage 
    VAL_PREVA<- (HOW_MAN*100)/PIXELS_AREA;
    
    # Stores the convergence of current model in the stack
    CONVERG[h]<- TEMP_OPTIM
    
    # Stores in the stack a flag about NA�s presence in current fit.
    PRES_NA[h]<- TEMP_NaN 
    
    # Stores the minimum probability value in the training set. 
    MIN_TRAIN[h]<- MINVALUE_TRAI_POI
    
    # Stores in the stack the number of records in the validation set 
    # that were greater than overall minimum in the training set.
    RECORD_VALIDA[h]<- NUM_REC_GRAT_TRAIN
    
    # Stores in the stack the proportion of omissions in the model
    OMISSION_MOD_VALUE[h]<- TEMP_VAL_OMI
    
    # Stores in the stack the AIC value of the current model fit.
    AIC_VALUE[h]<- AIC(MODELO)
    
    # Stores in the stack the resulting prevalence value
    PREVALENCE[h]<- VAL_PREVA
    
    # Stores in the stack the mean probability value from the 
    # validation set.
    MEAN_VAL[h]<- mean(TEMP_VAL_VALIDATION[,2])
    
    # Prepares for new iteration by cleaning memory (time in hours)
    removeTmpFiles(h=3) 
  }
  
  # Assemble all the results in a matrix
  RESULTS<- matrix(c(MIN_TRAIN, RECORD_VALIDA, MEAN_VAL, CONVERG, 
                     PRES_NA, OMISSION_MOD_VALUE, PREVALENCE, 
                     AIC_VALUE), nrow=NUM_MODELS, ncol=8, byrow=FALSE, 
                     dimnames=list(1:NUM_MODELS,  
                     c("Training set minimum probability (PT)", 
                      "Validation records with pv >= PT", 
                      "Mean probability in validation set", 
                      "Convergence value", "NAs presence", 
                      "Omission value", 
                      "Prevalence value found", "AIC value")))
  
  # Save all the results to a "csv" file, 
  write.csv(RESULTS, "Datos Generales Cedrela odorata modela M�xico final.csv");
  
}#End of main function
